# Supplementary material for: Identification and validation of the role of ZNF281 in 5-fluorouracil chemotherapy of gastric cancer
Source: J Cancer Res Clin Oncol. 2024 Jun 16;150(6):307. doi: 10.1007/s00432-024-05838-8 (PMC11180638; doi:10.1007/s00432-024-05838-8)
Supplement: Supplementary file 1 — Supplementary Material 1 [file 432_2024_5838_MOESM1_ESM.txt]

Id	ZNF281	Age	Gender	Grade	Stage	T	M	N	OS status	OS time
TCGA-B7-A5TI	2.579513745	52	MALE	G3	Stage III	T4	M0	N3	dead	1.630136986
TCGA-BR-4191	2.816349031	72	MALE	G2	unknow	unknow	M0	N1	dead	1.528767123
TCGA-BR-4201	3.125671433	66	FEMALE	G1	unknow	T2	M0	unknow	alive	2.575342466
TCGA-BR-4279	3.160073098	43	MALE	G3	Stage II	T2	M0	N1	alive	0.797260274
TCGA-BR-6563	2.194949385	60	MALE	G3	Stage II	T3	M0	N1	dead	3.260273973
TCGA-BR-7723	3.877457645	59	MALE	G3	Stage III	T3	M0	N3	dead	2.394520548
TCGA-BR-8483	2.916634663	59	MALE	G2	Stage III	T3	M0	N2	dead	0.449315068
TCGA-BR-A4J8	2.206032387	71	FEMALE	G3	Stage III	T3	M0	N3	dead	1.126027397
TCGA-CD-5804	2.08413946	90	MALE	G2	unknow	T3	M0	N1	alive	1.008219178
TCGA-CD-8525	2.96166722	82	FEMALE	G3	Stage III	T3	M0	N1	alive	1.049315068
TCGA-CD-8527	2.951506669	72	FEMALE	G2	Stage II	T2	M0	N1	dead	0.597260274
TCGA-CD-8530	2.768255055	51	MALE	G3	Stage II	T3	M0	N0	alive	1.032876712
TCGA-CD-A486	2.842964556	68	MALE	G2	Stage II	T3	M0	N0	alive	0.526027397
TCGA-CD-A48A	1.892162897	57	MALE	G2	Stage II	T3	M0	N0	alive	1.035616438
TCGA-CD-A4MH	2.584935811	86	FEMALE	G2	Stage II	T3	M0	N0	alive	1.016438356
TCGA-CG-4305	2.765586937	69	MALE	G3	Stage II	T2	M0	N1	dead	1.328767123
TCGA-CG-4444	2.56172742	76	MALE	G3	Stage III	T2	M0	N2	alive	3.920547945
TCGA-CG-4460	3.302441744	66	FEMALE	G2	Stage IV	T4	M1	N1	dead	1.832876712
TCGA-CG-4465	3.088819016	69	FEMALE	G3	Stage IV	T4	M1	N3	dead	0.750684932
TCGA-CG-4469	2.613801072	70	MALE	G3	Stage IV	T3	M0	N3	alive	0.589041096
TCGA-CG-4477	2.829170867	58	FEMALE	G3	Stage I	T2	M0	N0	dead	2.580821918
TCGA-CG-5717	1.74415765	58	MALE	G3	Stage II	T2	M0	N1	dead	0.580821918
TCGA-CG-5724	2.319417931	59	MALE	G3	Stage IV	T3	M1	N3	alive	1.002739726
TCGA-CG-5732	2.368658851	66	MALE	G2	Stage IV	T2	M0	N3	dead	5.753424658
TCGA-D7-5577	2.719937783	53	FEMALE	G2	Stage III	T2	M0	N3	alive	2.142465753
TCGA-D7-6519	2.470963689	64	FEMALE	G3	unknow	T2	M0	N1	dead	1.712328767
TCGA-D7-6520	2.39403911	53	MALE	G3	Stage III	T2	M0	N2	alive	1.569863014
TCGA-D7-6521	2.666102801	65	MALE	G3	unknow	T2	M0	N2	alive	1.545205479
TCGA-D7-6525	2.540093251	58	MALE	G3	Stage III	T2	M0	N2	alive	1.112328767
TCGA-D7-8570	3.101052303	44	MALE	G3	Stage III	T3	M0	N3	dead	2.060273973
TCGA-D7-8579	2.464858784	66	FEMALE	G2	Stage II	T2	M0	N2	dead	1.742465753
TCGA-D7-A4Z0	2.239991252	60	FEMALE	G3	Stage II	T2	M0	N2	dead	1.230136986
TCGA-D7-A747	2.878002145	57	MALE	G3	Stage II	T3	M0	N1	alive	0.698630137
TCGA-F1-A448	2.798468639	70	MALE	G3	Stage III	T3	M0	N3	alive	1.77260274
TCGA-F1-A72C	2.653723183	68	MALE	G2	Stage II	T3	M0	N0	alive	0.947945205
TCGA-FP-7829	2.614604553	69	MALE	G2	Stage II	T3	M0	N1	dead	1.62739726
TCGA-FP-7916	3.059052723	77	MALE	G3	Stage III	T4	unknow	N3	alive	1.17260274
TCGA-FP-8209	2.90435596	49	MALE	G3	Stage I	T2	M0	N0	alive	4.961643836
TCGA-FP-8211	2.768530953	62	MALE	G2	Stage II	T3	unknow	N1	alive	1.131506849
TCGA-HF-7132	2.555123839	unknow	MALE	G2	Stage II	T2	M0	N1	alive	6.44109589
TCGA-HF-7133	2.55900447	unknow	FEMALE	G2	Stage IV	T2	M0	N3	dead	5.254794521
TCGA-HJ-7597	2.961707776	71	FEMALE	G3	Stage I	T2	unknow	N0	alive	2.205479452
TCGA-HU-8238	2.087389856	56	MALE	G2	unknow	T3	M0	unknow	alive	0.126027397
TCGA-HU-8604	2.878490529	82	FEMALE	G2	Stage II	T3	M0	N0	alive	1.901369863
TCGA-HU-A4G2	2.183651022	45	MALE	G3	Stage II	T3	M0	N1	alive	2.024657534
TCGA-HU-A4G3	1.895333647	54	MALE	G2	Stage II	T2	M0	N2	alive	0.465753425
TCGA-HU-A4G8	2.700820983	71	FEMALE	G3	Stage II	T3	M0	N1	dead	1.890410959
TCGA-HU-A4GD	2.409055513	56	MALE	G3	Stage II	T3	M0	N1	dead	1.895890411
TCGA-HU-A4GJ	3.022409362	60	FEMALE	G3	Stage III	T4	M0	N3	alive	1.780821918
TCGA-HU-A4GP	2.143872714	62	FEMALE	G2	Stage II	T2	M0	N1	alive	0.747945205
TCGA-HU-A4GT	2.369962233	71	FEMALE	G3	Stage II	T3	M0	N0	dead	0.542465753
TCGA-HU-A4GX	2.570092252	70	FEMALE	G3	Stage III	T4	M0	N2	alive	1.687671233
TCGA-HU-A4H3	2.282843051	56	FEMALE	G3	Stage III	T4	M0	N3	dead	2.416438356
TCGA-HU-A4H4	2.58822627	53	FEMALE	G3	Stage II	T2	M0	N2	alive	1.98630137
TCGA-HU-A4H5	2.635498792	71	MALE	unknow	Stage I	T2	M0	N0	dead	1.983561644
TCGA-HU-A4H6	2.801506765	72	FEMALE	G2	Stage III	T3	M0	N2	alive	1.764383562
TCGA-HU-A4H8	2.262105973	77	MALE	G2	Stage I	T1	M0	N1	dead	1.17260274
TCGA-HU-A4HB	2.659168087	68	MALE	G3	Stage II	T2	M0	N2	dead	1.306849315
TCGA-IN-7806	2.45569361	50	MALE	G3	Stage II	T3	M0	N1	dead	3.030136986
TCGA-IN-8462	2.450208824	80	MALE	G2	Stage II	T2	M0	N1	alive	1.567123288
TCGA-IN-A6RR	2.382097808	84	MALE	G3	unknow	T3	M0	N1	dead	0.561643836
TCGA-IN-A7NR	1.9522687	64	FEMALE	G3	Stage IV	T3	M1	N3	alive	0.542465753
TCGA-IN-A7NU	2.375143441	69	MALE	G3	Stage III	T3	M0	N3	dead	0.975342466
TCGA-KB-A93J	2.489414742	78	MALE	G3	Stage II	T2	M0	N1	alive	3.079452055
TCGA-RD-A7BS	2.125560517	46	MALE	G3	Stage III	T3	M0	N1	dead	0.920547945
TCGA-RD-A8MV	2.782454697	56	MALE	G3	Stage III	T3	M0	N2	alive	10.19178082
TCGA-RD-A8MW	3.047118152	72	MALE	G3	Stage III	T3	M0	N2	dead	3.15890411
TCGA-RD-A8N0	2.423450972	53	FEMALE	G3	Stage III	T3	M0	N2	dead	3.38630137
TCGA-RD-A8N1	2.429141102	70	MALE	G3	Stage III	T3	M0	N2	alive	9.64109589
TCGA-RD-A8N4	2.834967012	58	FEMALE	G3	Stage III	T3	M0	N1	alive	5.947945205
TCGA-RD-A8N5	3.35753061	78	MALE	G2	Stage III	T3	M0	N1	alive	4.78630137
TCGA-RD-A8N9	2.943957698	63	FEMALE	G3	Stage II	T2	M0	N1	dead	2.967123288
TCGA-SW-A7EB	2.809216652	45	MALE	G2	Stage III	T3	M0	N2	alive	0.482191781
TCGA-VQ-A8DT	1.802087312	43	MALE	G3	Stage III	T3	M0	N3	dead	4.065753425
TCGA-VQ-A8DZ	2.711235859	70	MALE	G3	Stage IV	T4	M1	N3	alive	1.084931507
TCGA-VQ-A8E0	2.628051484	68	MALE	G3	Stage III	T3	M0	N2	alive	1.539726027
TCGA-VQ-A8P2	2.102569115	68	MALE	G2	Stage III	T4	M0	N1	dead	3.178082192
TCGA-VQ-A8P3	2.5586683	72	MALE	G2	Stage III	T4	M0	N1	alive	3.101369863
TCGA-VQ-A8P5	3.001113151	67	MALE	G3	Stage II	T3	M0	N0	alive	0.643835616
TCGA-VQ-A8PB	2.900412414	65	FEMALE	G2	Stage II	T3	M0	N0	dead	2.857534247
TCGA-VQ-A8PD	2.676223847	69	MALE	G2	Stage III	T4	M0	N3	alive	1.35890411
TCGA-VQ-A8PP	2.999033251	76	MALE	G2	Stage IV	T4	M0	N1	alive	1.950684932
TCGA-VQ-A8PU	2.355217032	72	FEMALE	G3	Stage III	T4	M0	N1	alive	2.279452055
TCGA-VQ-A91D	2.533106547	70	MALE	G2	Stage III	T4	M0	N2	alive	0.975342466
TCGA-VQ-A91E	1.773411535	67	FEMALE	G3	Stage III	T4	M0	N0	dead	1.819178082
TCGA-VQ-A91K	2.565758252	69	MALE	G2	Stage III	T3	M0	N1	dead	5.101369863
TCGA-VQ-A91N	2.188741459	59	FEMALE	G2	Stage IV	T4	M0	N3	alive	1.561643836
TCGA-VQ-A91Q	2.81853238	61	MALE	G3	Stage IV	T3	M0	N3	dead	1.734246575
TCGA-VQ-A91V	2.229571312	58	MALE	G2	Stage III	T3	M0	N2	dead	3.553424658
TCGA-VQ-A91Y	2.690165859	67	MALE	G3	Stage III	T4	M0	N3	alive	0.810958904
TCGA-VQ-A91Z	2.501786369	67	FEMALE	G2	Stage III	T3	M0	N1	alive	4.630136986
TCGA-VQ-A922	2.902553883	70	MALE	G2	Stage IV	T4	M0	N1	alive	0.753424658
TCGA-VQ-A928	2.384261497	49	MALE	G2	Stage IV	T3	M0	N3	alive	0.476712329
TCGA-VQ-A94O	3.113068348	74	MALE	G2	Stage III	T4	M0	N3	alive	1.753424658
TCGA-VQ-A94R	2.406410408	63	MALE	G2	unknow	T4	M0	N2	alive	3.545205479
TCGA-VQ-AA64	3.188536863	68	MALE	G2	Stage III	T3	M0	N2	alive	1.534246575
TCGA-VQ-AA68	2.358836487	52	FEMALE	G2	Stage III	T4	M0	N3	dead	3.638356164
TCGA-VQ-AA6F	2.559475661	57	MALE	G2	Stage II	T3	M0	N1	alive	4.509589041
TCGA-VQ-AA6G	2.382692704	68	MALE	G2	Stage II	T3	M0	N0	alive	2.169863014
TCGA-VQ-AA6K	2.761444855	59	MALE	G3	Stage III	T4	M0	N3	alive	1.035616438
