# Supplementary material for: Identification and validation of the role of ZNF281 in 5-fluorouracil chemotherapy of gastric cancer
Source: J Cancer Res Clin Oncol. 2024 Jun 16;150(6):307. doi: 10.1007/s00432-024-05838-8 (PMC11180638; doi:10.1007/s00432-024-05838-8)
Supplement: Supplementary file 2 — Supplementary Material 2 [file 432_2024_5838_MOESM2_ESM.txt]

ID	Type	ZNF281
GSM350412	Normal	8.83976716
GSM350414	Normal	9.407766631
GSM350417	Normal	9.470567982
GSM350419	Normal	9.557578049
GSM350421	Normal	9.350020031
GSM350424	Normal	9.354257443
GSM350426	Normal	9.182814201
GSM350428	Normal	9.055745795
GSM350430	Normal	9.321617734
GSM350433	Normal	8.882453631
GSM350435	Normal	8.964172316
GSM350437	Normal	9.302716072
GSM350439	Normal	8.792175373
GSM350441	Normal	9.213793078
GSM350444	Normal	9.132526188
GSM350446	Normal	9.340381977
GSM350448	Normal	9.249882323
GSM350450	Normal	8.938083071
GSM350452	Normal	9.641328349
GSM350454	Normal	9.125920196
GSM350456	Normal	10.00108448
GSM350458	Normal	9.237088433
GSM350460	Normal	9.208620992
GSM350462	Normal	9.295003741
GSM350464	Normal	9.20011999
GSM350467	Normal	9.365970146
GSM350469	Normal	10.64673443
GSM350472	Normal	9.950614699
GSM350475	Normal	8.770332924
GSM350477	Normal	9.201564244
GSM350479	Normal	8.6850921
GSM350411	Tumor	9.557578049
GSM350413	Tumor	10.24835411
GSM350415	Tumor	9.239274337
GSM350416	Tumor	10.5413161
GSM350418	Tumor	9.553248661
GSM350420	Tumor	9.49793233
GSM350422	Tumor	9.822033211
GSM350423	Tumor	8.848237771
GSM350425	Tumor	9.701336173
GSM350427	Tumor	9.757635062
GSM350429	Tumor	9.904888224
GSM350431	Tumor	9.15948194
GSM350432	Tumor	10.02945769
GSM350434	Tumor	9.39453008
GSM350436	Tumor	9.30206466
GSM350438	Tumor	9.09102722
GSM350440	Tumor	9.146109982
GSM350442	Tumor	9.985989596
GSM350443	Tumor	9.955820094
GSM350445	Tumor	9.810792638
GSM350447	Tumor	10.35352595
GSM350449	Tumor	9.625165537
GSM350451	Tumor	10.15666055
GSM350453	Tumor	9.759693284
GSM350455	Tumor	10.04556496
GSM350457	Tumor	9.789487576
GSM350459	Tumor	9.495712842
GSM350461	Tumor	9.691621634
GSM350463	Tumor	10.09383602
GSM350465	Tumor	9.857555627
GSM350466	Tumor	9.607432059
GSM350468	Tumor	10.02047708
GSM350470	Tumor	10.52553196
GSM350471	Tumor	9.455352218
GSM350473	Tumor	9.967046135
GSM350474	Tumor	9.281819705
GSM350476	Tumor	10.06040321
GSM350478	Tumor	9.850676545
